# Supplementary material for: Human macrophages differentially produce specific resolvin or leukotriene signals that depend on bacterial pathogenicity
Source: Nat Commun. 2018 Jan 4;9:59. doi: 10.1038/s41467-017-02538-5 (PMC5754355; doi:10.1038/s41467-017-02538-5)
Supplement: Supplementary file 3 — Source data [file 41467_2017_2538_MOESM3_ESM.xlsx]

## Sheet: Fig. 1a
Figure 1a:
Method information for the LC-MS-MS
File Information for Sample 37 (OW I-31) of OW 03262016 M1 M2 Time course polarisation.wiff
File Name:	OW 03262016 M1 M2 Time course polarisation.wiff
File Path:	C:\Analyst Data\Projects\Default\Data\OW\
Original Name:	03282016\OW 03262016 M1 M2 Time course polarisation.wiff
File Created with Software Version: Analyst 1.6.2
Log Information from Devices at Start of acquisition:
Integrated System	Shimadzu Controller	CBM20A
Serial#	L20235255448
ROM Version	2.81
Pressure Units	psi
Time from start =0.0000 min
Pump	Shimadzu LC20AD
Serial#	L20105256120
ROM Version	1.14
Time from start =0.0000 min
Pump	Shimadzu LC20AD
Serial#	n/a
ROM Version	1.14
Time from start =0.0000 min
AutoSampler	Shimadzu SIL20AC
Serial#	L20355256712
ROM Version	2.03
Time from start =0.0000 min
Time from start =0.0000 min
Injection Volume used		40.00 µl
Time from start =0.0000 min
Mass Spectrometer	QTRAP 5500	0
Config Table Version	4
Firmware Version	------- ------- PIL1400 PIB0101
Component Name	LINEAR ION TRAP QUADRUPOLE LC/MS/MS MASS SPECTROMETER
Component ID	QTRAP 5500
Manufacturer	AB SCIEX INSTRUMENTS
Model	5026304-G
Serial Number	AU215601409
Time from start =0.0167 min
Mass Spectrometer	QTRAP 5500	0
Start of Run - Detailed Status
Vacuum Status		At Pressure
Vacuum Gauge (10e-5 Torr)	1.8
Backing Pump		Ok
Interface Pump		Bad
Curtain Gas		Bad
Interface Turbo Pump		Normal
Analyzer Turbo Pump		Off
Sample Introduction Status	Ready
Source/Ion Path Electronics	On
Source Type		Turbo Spray
Source Temperature (at setpoint)	500.0 C
Source Exhaust Pump		On
Injection Manifold		Bypass
Time from start =0.0167 min
Mass Spectrometer	QTRAP 5500	0
End of Run - Detailed Status
Vacuum Status		At Pressure
Vacuum Gauge (10e-5 Torr)	1.9
Backing Pump		Ok
Interface Pump		Bad
Curtain Gas		Bad
Interface Turbo Pump		Normal
Analyzer Turbo Pump		Off
Sample Introduction Status	Ready
Source/Ion Path Electronics	On
Source Type		Turbo Spray
Source Temperature (at setpoint)	500.0 C
Source Exhaust Pump		On
Injection Manifold		Bypass
Time from start =20.5167 min
Acquisition Info
Acquisition Method:	\Core-PN-Poro-Gen Prof Complete Further 09152015.dam
Acquisition Path:	D:\Analyst Data\Projects\5500 Serhan Lab\Acquisition Methods\
First Sample Started:	Monday, March 28, 2016 3:36:28 PM
Last Sample Finished:	Tuesday, March 29, 2016 5:50:42 AM
Sample Acq Time:	Tuesday, March 29, 2016 5:50:42 AM
Sample Duration:	19min54sec
Number of Scans:	0
Periods in File:	1
Batch Name:	\OW_12212015_Method 2-oxo.dab
Batch Path:	D:\Analyst Data\Projects\5500 Serhan Lab\Batch\
Submitted by:	5500QTRAP-PC\abservice(abservice)
Logged-on User:	abservice
Synchronization Mode:	LC Sync
Auto-Equilibration:	Off
Comment:
Software Version:	Analyst 1.6.2
Set Name:	SET1
Sample Name	OW I-31
Sample ID
Sample Comments:
Autosampler Vial:	77
Rack Code:	1.5mL Standard
Rack Position:	1
Plate Code:	1.5mL Standard
Plate Position	1
Integrated Valve Method Properties
Valve	Diverter
	Total Time (min)	Position
1	0	A
2	7	B
3	19.8	A
Shimadzu LC Method Properties
Shimadzu LC system Equlibration time = 0.00 min
Shimadzu LC system Injection Volume = 1.00 ul
Shimadzu LC Method Parameters
Pumps
=====
Pump A Model: LC-20AD
Pump B Model: LC-20AD
Pumping Mode: Binary Flow
Total Flow: 0.5000 mL/min
Pump B Conc: 20.0 %
B Curve: 0
Pressure Range (Pump A/B): 0 - 4500 psi
Autosampler
===========
Model: SIL-20AC/HT
Use Autosampler: Yes
Rinsing Volume: 200 uL
Needle Stroke: 52 mm.
Rinsing Speed: 35 uL/sec
Sampling Speed: 3.0 uL/sec
Purge Time: 25.0 min
Rinse Dip Time: 5 sec
Rinse Mode: Before aspiration
Cooler Enabled: Yes
Cooler Temperature: 4 deg. C
Control Vial Needle Stroke: 52 mm
System Controller
=================
Model: CBM-20A
Power: On
Event 1: Off
Event 2: Off
Event 3: Off
Event 4: Off
Time Program
============
Time Module Events Parameter
0.01 System Controller Start
0.20 Pumps Pump B Conc. 50
2.00 Pumps Pump B Conc. 50
11.00 Pumps Pump B Conc. 80
14.50 Pumps Pump B Conc. 80
14.60 Pumps Pump B Conc. 98
20.00 Pumps Pump B Conc. 98
20.10 Pumps Pump B Conc. 20
23.00 System Controller Stop
Quantitation Information:
Sample Type:	Unknown
Dilution Factor:	1
Custom Data:
Quantitation Table:
Period 1:
--------------
Scans in Period:	3418
Min. Dwell Time:	3 ms
Max. Dwell Time:	250 ms
Relative Start Time:	0.00 msec
Scheduled Ionization:	Off
Experiments in Period:	2
Use target Cycle Time:	No
Target Cycle Time:	N/A
IDA Properties:
	First Criteria:
	Intense peaks from 1 to 5
	Which exceeds 200.000 counts
	Rolling collision energy: No
	Exclude former target ions: for 4.000 seconds
	After	3.0 occurrence(s)
	Mass Tolerance: 250.000 mDa
	Use Enhanced Resolution scan to confirm Charge State and\or Isotope Pattern selection: No
	Exclude 1+ precursors from Enhanced Resolution Scan confirmation and MS/MS:No
	Dynamic Background Subtraction:No
	IDA Exclude List:	Mass (Da)	Always	RT (min)	Width (sec)
			327.2	No	17.4	90
			339.2	No	13.6	90
			355.2	No	10.3	90
			356.2	No	11.1	90
			380.2	No	10.5	90
	Default width: 60 sec
Period 1 Experiment 1:
----------------------------
Scan Type:	MRM (MRM)
Scheduled MRM:	Yes
Polarity:	Negative
Scan Mode:	N/A
Ion Source:	Turbo Spray
sMRM Q1Q3 Resolution:	No
MRM detection window:	90 sec
Target Scan Time:	0.5000 sec
Resolution Q1:	Unit
Resolution Q3:	Unit
Intensity Thres.:	0.00 cps
Settling Time:	0.0000 msec
MR Pause:	5.0070 msec
MCA:	No
Step Size:	0.00 Da
Q1 Mass (Da)	Q3 Mass (Da)	RT (min)	Param	Start	Stop	ID
327.3	116.1	17.5	CE	-17	-17	d8-5S-HETE
				CXP	-10	-10
Q1 Mass (Da)	Q3 Mass (Da)	RT (min)	Param	Start	Stop	ID
339.3	197.2	13.7	CE	-23	-23	d4-LTB4
				CXP	-13	-13
Q1 Mass (Da)	Q3 Mass (Da)	RT (min)	Param	Start	Stop	ID
355.3	193.2	10.7	CE	-25	-25	d4-PGE2
				CXP	-16	-16
Q1 Mass (Da)	Q3 Mass (Da)	RT (min)	Param	Start	Stop	ID
356.3	115.2	11.5	CE	-19	-19	d5-LXA4
				CXP	-14	-14
Q1 Mass (Da)	Q3 Mass (Da)	RT (min)	Param	Start	Stop	ID
380.3	141.2	10.9	CE	-23	-23	d5-RvD2
				CXP	-14	-14
Q1 Mass (Da)	Q3 Mass (Da)	RT (min)	Param	Start	Stop	ID
375.2	121.1	11.3	CE	-40	-40	RvD1
				CXP	-13	-13
Q1 Mass (Da)	Q3 Mass (Da)	RT (min)	Param	Start	Stop	ID
375.2	215.1	11.3	CE	-26	-26	RvD1 2
				CXP	-13	-13
Q1 Mass (Da)	Q3 Mass (Da)	RT (min)	Param	Start	Stop	ID
391.1	231.1	10.7	CE	-24	-24	22-OH-RvD1/D2
				CXP	-13	-13
Q1 Mass (Da)	Q3 Mass (Da)	RT (min)	Param	Start	Stop	ID
405.1	141.1	9.7	CE	-24	-24	22-COOH-RvD1/D2
				CXP	-13	-13
Q1 Mass (Da)	Q3 Mass (Da)	RT (min)	Param	Start	Stop	ID
373.1	231.1	11.5	CE	-24	-24	8/17-oxo-RvD1
				CXP	-13	-13
Q1 Mass (Da)	Q3 Mass (Da)	RT (min)	Param	Start	Stop	ID
377.1	141.1	11.5	CE	-24	-24	9,10/15,16-dihy-RvD1+8,9/14,15-dihy-RvD2
				CXP	-13	-13
Q1 Mass (Da)	Q3 Mass (Da)	RT (min)	Param	Start	Stop	ID
375.2	141.1	11	CE	-21	-21	RvD2
				CXP	-13	-13
Q1 Mass (Da)	Q3 Mass (Da)	RT (min)	Param	Start	Stop	ID
375.2	175.1	11	CE	-30	-30	RvD2 2
				CXP	-13	-13
Q1 Mass (Da)	Q3 Mass (Da)	RT (min)	Param	Start	Stop	ID
373.1	233.1	11.5	CE	-20	-20	7-oxo-RvD2
				CXP	-13	-13
Q1 Mass (Da)	Q3 Mass (Da)	RT (min)	Param	Start	Stop	ID
373.1	260.1	11.5	CE	-20	-20	16-oxo-RvD2
				CXP	-13	-13
Q1 Mass (Da)	Q3 Mass (Da)	RT (min)	Param	Start	Stop	ID
375.2	147.1	10.9	CE	-25	-25	RvD3
				CXP	-13	-13
Q1 Mass (Da)	Q3 Mass (Da)	RT (min)	Param	Start	Stop	ID
375.2	181.1	10.9	CE	-22	-22	RvD3 3
				CXP	-13	-13
Q1 Mass (Da)	Q3 Mass (Da)	RT (min)	Param	Start	Stop	ID
373.1	163.1	11.5	CE	-22	-22	oxo-RvD3 1
				CXP	-13	-13
Q1 Mass (Da)	Q3 Mass (Da)	RT (min)	Param	Start	Stop	ID
373.1	189.1	11.5	CE	-22	-22	oxo-RvD3 2
				CXP	-13	-13
Q1 Mass (Da)	Q3 Mass (Da)	RT (min)	Param	Start	Stop	ID
375.2	255.1	12.3	CE	-25	-25	RvD4
				CXP	-18	-18
Q1 Mass (Da)	Q3 Mass (Da)	RT (min)	Param	Start	Stop	ID
375.2	101.1	12.3	CE	-22	-22	RvD4 2
				CXP	-10	-10
Q1 Mass (Da)	Q3 Mass (Da)	RT (min)	Param	Start	Stop	ID
375.2	209.1	10.8	CE	-18	-18	RvT1
				CXP	-12	-12
Q1 Mass (Da)	Q3 Mass (Da)	RT (min)	Param	Start	Stop	ID
375.2	191.1	10.8	CE	-18	-18	RvT1
				CXP	-12	-12
Q1 Mass (Da)	Q3 Mass (Da)	RT (min)	Param	Start	Stop	ID
375.2	225.1	12	CE	-22	-22	RvT2+RvD4
				CXP	-12	-12
Q1 Mass (Da)	Q3 Mass (Da)	RT (min)	Param	Start	Stop	ID
375.2	141.11	12.2	CE	-18	-18	RVT1+2
				CXP	-12	-12
Q1 Mass (Da)	Q3 Mass (Da)	RT (min)	Param	Start	Stop	ID
375.2	171.1	12.3	CE	-18	-18	RvT3
				CXP	-12	-12
Q1 Mass (Da)	Q3 Mass (Da)	RT (min)	Param	Start	Stop	ID
377.21	143.11	11.2	CE	-21	-21	7,8,17-triHDPA
				CXP	-13	-13
Q1 Mass (Da)	Q3 Mass (Da)	RT (min)	Param	Start	Stop	ID
377.2	215	11.2	CE	-26	-26	7,8,17-triHDPA 2
				CXP	-13	-13
Q1 Mass (Da)	Q3 Mass (Da)	RT (min)	Param	Start	Stop	ID
377.2	233	10.7	CE	-40	-40	7,16,17-tri-HDPA
				CXP	-13	-13
Q1 Mass (Da)	Q3 Mass (Da)	RT (min)	Param	Start	Stop	ID
377.21	261.11	10.7	CE	-28	-28	7,16,17-tri-HDPA 2
				CXP	-13	-13
Q1 Mass (Da)	Q3 Mass (Da)	RT (min)	Param	Start	Stop	ID
349.2	195.1	8.6	CE	-22	-22	RvE1
				CXP	-12	-12
Q1 Mass (Da)	Q3 Mass (Da)	RT (min)	Param	Start	Stop	ID
349.2	161.1	8.6	CE	-25	-25	RvE1 2
				CXP	-13	-13
Q1 Mass (Da)	Q3 Mass (Da)	RT (min)	Param	Start	Stop	ID
347.1	195.1	9	CE	-22	-22	18-oxo-RvE1
				CXP	-10	-10
Q1 Mass (Da)	Q3 Mass (Da)	RT (min)	Param	Start	Stop	ID
347.1	289.1	9	CE	-22	-22	12-oxo-RvE1
				CXP	-10	-10
Q1 Mass (Da)	Q3 Mass (Da)	RT (min)	Param	Start	Stop	ID
351.2	115.1	11.5	CE	-20	-20	LXA4
				CXP	-13	-13
Q1 Mass (Da)	Q3 Mass (Da)	RT (min)	Param	Start	Stop	ID
351.2	235.1	11.5	CE	-20	-20	LXA4 2
				CXP	-13	-13
Q1 Mass (Da)	Q3 Mass (Da)	RT (min)	Param	Start	Stop	ID
349.1	233.1	11.5	CE	-22	-22	6/15-oxo-LXA4
				CXP	-13	-13
Q1 Mass (Da)	Q3 Mass (Da)	RT (min)	Param	Start	Stop	ID
353.1	115.1	11.5	CE	-22	-22	7,8/3,14-dihy-LXA4
				CXP	-13	-13
Q1 Mass (Da)	Q3 Mass (Da)	RT (min)	Param	Start	Stop	ID
367.1	115.1	9.8	CE	-22	-22	20-OH-LXA4/B4
				CXP	-13	-13
Q1 Mass (Da)	Q3 Mass (Da)	RT (min)	Param	Start	Stop	ID
381.1	115.1	8.8	CE	-22	-22	20-COOH-LXA4/B4
				CXP	-13	-13
Q1 Mass (Da)	Q3 Mass (Da)	RT (min)	Param	Start	Stop	ID
349.2	115.1	10.5	CE	-20	-20	LXA5
				CXP	-13	-13
Q1 Mass (Da)	Q3 Mass (Da)	RT (min)	Param	Start	Stop	ID
349.2	215.1	10.5	CE	-27	-27	LXA5 2
				CXP	-13	-13
Q1 Mass (Da)	Q3 Mass (Da)	RT (min)	Param	Start	Stop	ID
351.2	221.1	11	CE	-20	-20	LXB4
				CXP	-13	-13
Q1 Mass (Da)	Q3 Mass (Da)	RT (min)	Param	Start	Stop	ID
351.2	251.1	11	CE	-20	-20	LXB4 2
				CXP	-13	-13
Q1 Mass (Da)	Q3 Mass (Da)	RT (min)	Param	Start	Stop	ID
349.2	205.2	11	CE	-20	-20	5-oxo-LXB4
				CXP	-11	-11
Q1 Mass (Da)	Q3 Mass (Da)	RT (min)	Param	Start	Stop	ID
353.2	223.2	11	CE	-20	-20	6,7-dihy-LXB4
				CXP	-11	-11
Q1 Mass (Da)	Q3 Mass (Da)	RT (min)	Param	Start	Stop	ID
349.2	221.1	9.6	CE	-20	-20	LXB5
				CXP	-13	-13
Q1 Mass (Da)	Q3 Mass (Da)	RT (min)	Param	Start	Stop	ID
349.2	251.1	9.6	CE	-20	-20	LXB5 2
				CXP	-13	-13
Q1 Mass (Da)	Q3 Mass (Da)	RT (min)	Param	Start	Stop	ID
351.3	189.1	10.7	CE	-25	-25	PGE2
				CXP	-14	-14
Q1 Mass (Da)	Q3 Mass (Da)	RT (min)	Param	Start	Stop	ID
351.3	175.1	10.7	CE	-25	-25	PGE2 2
				CXP	-14	-14
Q1 Mass (Da)	Q3 Mass (Da)	RT (min)	Param	Start	Stop	ID
351.3	233.1	10.8	CE	-16	-16	PGD2
				CXP	-15	-15
Q1 Mass (Da)	Q3 Mass (Da)	RT (min)	Param	Start	Stop	ID
353.3	193.1	11	CE	-34	-34	PGF2a
				CXP	-11	-11
Q1 Mass (Da)	Q3 Mass (Da)	RT (min)	Param	Start	Stop	ID
369.3	169.1	10.2	CE	-22	-22	TXB2
				CXP	-15	-15
Q1 Mass (Da)	Q3 Mass (Da)	RT (min)	Param	Start	Stop	ID
351.3	195.1	9	CE	-24	-24	20-OH-LTB4
				CXP	-15	-15
Q1 Mass (Da)	Q3 Mass (Da)	RT (min)	Param	Start	Stop	ID
365.3	195.1	8.2	CE	-24	-24	20-COOH-LTB4
				CXP	-15	-15
Q1 Mass (Da)	Q3 Mass (Da)	RT (min)	Param	Start	Stop	ID
375.3	153.1	10.1	CE	-24	-24	22-OH-PD1
				CXP	-15	-15
Q1 Mass (Da)	Q3 Mass (Da)	RT (min)	Param	Start	Stop	ID
389.3	153.1	9.5	CE	-24	-24	22-COOH-PD1
				CXP	-15	-15
Q1 Mass (Da)	Q3 Mass (Da)	RT (min)	Param	Start	Stop	ID
375.3	221.1	10.1	CE	-24	-24	22-OH-MaR1
				CXP	-15	-15
Q1 Mass (Da)	Q3 Mass (Da)	RT (min)	Param	Start	Stop	ID
389.3	221.1	9.5	CE	-24	-24	22-COOH-MaR1
				CXP	-15	-15
Q1 Mass (Da)	Q3 Mass (Da)	RT (min)	Param	Start	Stop	ID
359.2	153.1	13.1	CE	-21	-21	PD1
				CXP	-9	-9
Q1 Mass (Da)	Q3 Mass (Da)	RT (min)	Param	Start	Stop	ID
359.2	181.1	13.1	CE	-19	-19	PD1 2
				CXP	-15	-15
Q1 Mass (Da)	Q3 Mass (Da)	RT (min)	Param	Start	Stop	ID
357.1	153.1	13.4	CE	-20	-20	10/17-oxo-PD1
				CXP	-9	-9
Q1 Mass (Da)	Q3 Mass (Da)	RT (min)	Param	Start	Stop	ID
359.2	231.1	14.6	CE	-20	-20	16/17-diHDHA
				CXP	-16	-16
Q1 Mass (Da)	Q3 Mass (Da)	RT (min)	Param	Start	Stop	ID
359.2	199.1	13.3	CE	-21	-21	RvD5
				CXP	-13	-13
Q1 Mass (Da)	Q3 Mass (Da)	RT (min)	Param	Start	Stop	ID
359.2	261.1	13.3	CE	-20	-20	RvD5 2
				CXP	-16	-16
Q1 Mass (Da)	Q3 Mass (Da)	RT (min)	Param	Start	Stop	ID
357.1	215.2	13.5	CE	-20	-20	oxoRvD5
				CXP	-11	-11
Q1 Mass (Da)	Q3 Mass (Da)	RT (min)	Param	Start	Stop	ID
359.2	221.1	13.5	CE	-20	-20	2020-03-01
				CXP	-16	-16
Q1 Mass (Da)	Q3 Mass (Da)	RT (min)	Param	Start	Stop	ID
359.2	250.1	13.5	CE	-20	-20	MaR1 2
				CXP	-16	-16
Q1 Mass (Da)	Q3 Mass (Da)	RT (min)	Param	Start	Stop	ID
359.2	141.1	13.5	CE	-20	-20	MaR1 3
				CXP	-16	-16
Q1 Mass (Da)	Q3 Mass (Da)	RT (min)	Param	Start	Stop	ID
357.2	219.2	13.9	CE	-20	-20	7-oxo-MaR1
				CXP	-11	-11
Q1 Mass (Da)	Q3 Mass (Da)	RT (min)	Param	Start	Stop	ID
357.2	248.2	13.9	CE	-20	-20	14-oxo-MaR1
				CXP	-11	-11
Q1 Mass (Da)	Q3 Mass (Da)	RT (min)	Param	Start	Stop	ID
359.2	101.1	14	CE	-22	-22	RvD6/4,14 1
				CXP	-16	-16
Q1 Mass (Da)	Q3 Mass (Da)	RT (min)	Param	Start	Stop	ID
359.2	159.1	14	CE	-22	-22	RvD6/4,14 2
				CXP	-16	-16
Q1 Mass (Da)	Q3 Mass (Da)	RT (min)	Param	Start	Stop	ID
359.2	209.1	13.9	CE	-20	-20	RvT4
				CXP	-11	-11
Q1 Mass (Da)	Q3 Mass (Da)	RT (min)	Param	Start	Stop	ID
359.21	221.11	13.9	CE	-20	-20	RvT4
				CXP	-11	-11
Q1 Mass (Da)	Q3 Mass (Da)	RT (min)	Param	Start	Stop	ID
377.2	143.1	11.2	CE	-20	-20	RvD1 n3 DPA 1
				CXP	-13	-13
Q1 Mass (Da)	Q3 Mass (Da)	RT (min)	Param	Start	Stop	ID
377.2	215.1	11.2	CE	-20	-20	RvD1 n3 DPA 2
				CXP	-13	-13
Q1 Mass (Da)	Q3 Mass (Da)	RT (min)	Param	Start	Stop	ID
377.2	233.1	10.8	CE	-20	-20	RvD2 n3 DPA 1
				CXP	-13	-13
Q1 Mass (Da)	Q3 Mass (Da)	RT (min)	Param	Start	Stop	ID
377.2	261.1	10.8	CE	-20	-20	RvD2 n3 DPA 2
				CXP	-13	-13
Q1 Mass (Da)	Q3 Mass (Da)	RT (min)	Param	Start	Stop	ID
377.2	211.1	11.2	CE	-20	-20	RvT1 n3 DPA
				CXP	-13	-13
Q1 Mass (Da)	Q3 Mass (Da)	RT (min)	Param	Start	Stop	ID
377.2	239.1	11.2	CE	-20	-20	RvT1 n3 DPA 2
				CXP	-13	-13
Q1 Mass (Da)	Q3 Mass (Da)	RT (min)	Param	Start	Stop	ID
377.2	197.1	12.3	CE	-20	-20	RvT2+3 n3 DPA
				CXP	-13	-13
Q1 Mass (Da)	Q3 Mass (Da)	RT (min)	Param	Start	Stop	ID
377.2	143.11	12.5	CE	-20	-20	RvT2+3 DPA 2
				CXP	-13	-13
Q1 Mass (Da)	Q3 Mass (Da)	RT (min)	Param	Start	Stop	ID
361.1	143.1	14	CE	-20	-20	RvD5 n3 DPA 1
				CXP	-10	-10
Q1 Mass (Da)	Q3 Mass (Da)	RT (min)	Param	Start	Stop	ID
361.1	201.2	14	CE	-20	-20	RvD5 n3 DPA 2 +8,9/15,16-dihy-RvD5
				CXP	-13	-13
Q1 Mass (Da)	Q3 Mass (Da)	RT (min)	Param	Start	Stop	ID
361.1	211.1	14.3	CE	-20	-20	RvT4 n3 DPA
				CXP	-12	-12
Q1 Mass (Da)	Q3 Mass (Da)	RT (min)	Param	Start	Stop	ID
361.1	239.1	14.3	CE	-20	-20	RvT4 n3 DPA 2
				CXP	-12	-12
Q1 Mass (Da)	Q3 Mass (Da)	RT (min)	Param	Start	Stop	ID
361.1	223.2	14.2	CE	-20	-20	MaR1 n3 DPA 1 +8,9/12,13-dihy-MaR1
				CXP	-15	-15
Q1 Mass (Da)	Q3 Mass (Da)	RT (min)	Param	Start	Stop	ID
361.1	252.2	14.2	CE	-20	-20	MAR1 n3 DPA 2 +8,9/12,13-dihy-MaR1
				CXP	-15	-15
Q1 Mass (Da)	Q3 Mass (Da)	RT (min)	Param	Start	Stop	ID
361.1	123.1	14.2	CE	-20	-20	PD1 n3 DPA 1
				CXP	-10	-10
Q1 Mass (Da)	Q3 Mass (Da)	RT (min)	Param	Start	Stop	ID
361.1	155.2	14.2	CE	-25	-25	PD1 n3 DPA 2
				CXP	-10.5	-10.5
Q1 Mass (Da)	Q3 Mass (Da)	RT (min)	Param	Start	Stop	ID
359.2	205.1	13.8	CE	-22	-22	14,21-diHDHA
				CXP	-16	-16
Q1 Mass (Da)	Q3 Mass (Da)	RT (min)	Param	Start	Stop	ID
359.2	233.1	13.8	CE	-22	-22	14,21-diHDHA 2
				CXP	-16	-16
Q1 Mass (Da)	Q3 Mass (Da)	RT (min)	Param	Start	Stop	ID
359.2	231.2	14.2	CE	-22	-22	16,17-diHDHA
				CXP	-16	-16
Q1 Mass (Da)	Q3 Mass (Da)	RT (min)	Param	Start	Stop	ID
359.2	191.1	14.2	CE	-22	-22	13,14-diHDHA
				CXP	-16	-16
Q1 Mass (Da)	Q3 Mass (Da)	RT (min)	Param	Start	Stop	ID
361.2	155.1	13.7	CE	-25	-25	10,17-diHDPA
				CXP	-12	-12
Q1 Mass (Da)	Q3 Mass (Da)	RT (min)	Param	Start	Stop	ID
361.2	183.1	13.7	CE	-23	-23	10,17-diHDPA 2
				CXP	-12	-12
Q1 Mass (Da)	Q3 Mass (Da)	RT (min)	Param	Start	Stop	ID
361.2	199.1	13.7	CE	-26	-26	7,17-diHDPA
				CXP	-13	-13
Q1 Mass (Da)	Q3 Mass (Da)	RT (min)	Param	Start	Stop	ID
361.2	263.1	13.7	CE	-21	-21	7,17-diHDPA 2
				CXP	-14	-14
Q1 Mass (Da)	Q3 Mass (Da)	RT (min)	Param	Start	Stop	ID
361.2	223.1	13.7	CE	-23	-23	7,14-diHDPA
				CXP	-14	-14
Q1 Mass (Da)	Q3 Mass (Da)	RT (min)	Param	Start	Stop	ID
361.2	252.1	13.7	CE	-19	-19	7,14-diHDPA 2
				CXP	-14	-14
Q1 Mass (Da)	Q3 Mass (Da)	RT (min)	Param	Start	Stop	ID
361.2	207.1	13.8	CE	-22	-22	14,21-diHDPA
				CXP	-16	-16
Q1 Mass (Da)	Q3 Mass (Da)	RT (min)	Param	Start	Stop	ID
361.2	235.1	13.8	CE	-22	-22	14,21-diHDPA
				CXP	-16	-16
Q1 Mass (Da)	Q3 Mass (Da)	RT (min)	Param	Start	Stop	ID
361.2	233.1	14.2	CE	-22	-22	16,17-diHDPA
				CXP	-16	-16
Q1 Mass (Da)	Q3 Mass (Da)	RT (min)	Param	Start	Stop	ID
361.2	193.2	14.2	CE	-22	-22	13,14-diHDPA
				CXP	-16	-16
Q1 Mass (Da)	Q3 Mass (Da)	RT (min)	Param	Start	Stop	ID
333.3	199.1	12.1	CE	-24	-24	RvE2/ 5,15
				CXP	-17	-17
Q1 Mass (Da)	Q3 Mass (Da)	RT (min)	Param	Start	Stop	ID
333.3	253.1	12.1	CE	-20	-20	RvE2
				CXP	-12	-12
Q1 Mass (Da)	Q3 Mass (Da)	RT (min)	Param	Start	Stop	ID
333.3	201.2	13.5	CE	-20	-20	RvE3
				CXP	-12	-12
Q1 Mass (Da)	Q3 Mass (Da)	RT (min)	Param	Start	Stop	ID
333.3	245.1	13.5	CE	-16	-16	RvE3
				CXP	-14	-14
Q1 Mass (Da)	Q3 Mass (Da)	RT (min)	Param	Start	Stop	ID
335.2	195.1	13.7	CE	-22	-22	LTB4
				CXP	-13	-13
Q1 Mass (Da)	Q3 Mass (Da)	RT (min)	Param	Start	Stop	ID
335.2	115.1	15.7	CE	-20	-20	5S,6R-diHETE
				CXP	-13	-13
Q1 Mass (Da)	Q3 Mass (Da)	RT (min)	Param	Start	Stop	ID
335.3	115.1	13.4	CE	-22	-22	5,15-diHETE
				CXP	-13	-13
Q1 Mass (Da)	Q3 Mass (Da)	RT (min)	Param	Start	Stop	ID
335.3	235.1	13.4	CE	-22	-22	5,15-diHETE 2
				CXP	-13	-13
Q1 Mass (Da)	Q3 Mass (Da)	RT (min)	Param	Start	Stop	ID
333.3	115.1	12.4	CE	-22	-22	5,15-diHEPE
				CXP	-13	-13
Q1 Mass (Da)	Q3 Mass (Da)	RT (min)	Param	Start	Stop	ID
333.3	235.1	12.4	CE	-22	-22	5,15-diHEPE 2
				CXP	-13	-13
Q1 Mass (Da)	Q3 Mass (Da)	RT (min)	Param	Start	Stop	ID
343.2	255.1	17.3	CE	-17	-17	21-HDHA
				CXP	-14	-14
Q1 Mass (Da)	Q3 Mass (Da)	RT (min)	Param	Start	Stop	ID
343.2	245.1	17.3	CE	-17	-17	17-HDHA
				CXP	-14	-14
Q1 Mass (Da)	Q3 Mass (Da)	RT (min)	Param	Start	Stop	ID
343.2	205.1	17.3	CE	-17	-17	14-HDHA
				CXP	-14	-14
Q1 Mass (Da)	Q3 Mass (Da)	RT (min)	Param	Start	Stop	ID
343.2	193.1	17.3	CE	-17	-17	13-HDHA
				CXP	-14	-14
Q1 Mass (Da)	Q3 Mass (Da)	RT (min)	Param	Start	Stop	ID
343.2	141.1	17.3	CE	-18	-18	7-HDHA
				CXP	-15	-15
Q1 Mass (Da)	Q3 Mass (Da)	RT (min)	Param	Start	Stop	ID
343.2	101.1	17.4	CE	-17	-17	4-HDHA
				CXP	-15	-15
Q1 Mass (Da)	Q3 Mass (Da)	RT (min)	Param	Start	Stop	ID
345.2	257.1	17.5	CE	-17	-17	21-HDPA
				CXP	-14	-14
Q1 Mass (Da)	Q3 Mass (Da)	RT (min)	Param	Start	Stop	ID
345.2	247.1	17.5	CE	-17	-17	17-HDPA
				CXP	-14	-14
Q1 Mass (Da)	Q3 Mass (Da)	RT (min)	Param	Start	Stop	ID
345.2	207.1	17.5	CE	-17	-17	14-HDPA
				CXP	-14	-14
Q1 Mass (Da)	Q3 Mass (Da)	RT (min)	Param	Start	Stop	ID
345.2	195.1	17.4	CE	-17	-17	13-HDPA
				CXP	-14	-14
Q1 Mass (Da)	Q3 Mass (Da)	RT (min)	Param	Start	Stop	ID
345.2	143.1	17.5	CE	-18	-18	7-HDPA
				CXP	-15	-15
Q1 Mass (Da)	Q3 Mass (Da)	RT (min)	Param	Start	Stop	ID
317.2	259.1	15.9	CE	-16	-16	18-HEPE
				CXP	-23	-23
Q1 Mass (Da)	Q3 Mass (Da)	RT (min)	Param	Start	Stop	ID
317.2	219.1	16	CE	-18	-18	15-HEPE
				CXP	-12	-12
Q1 Mass (Da)	Q3 Mass (Da)	RT (min)	Param	Start	Stop	ID
317.2	179.1	16.5	CE	-19	-19	12-HEPE
				CXP	-12	-12
Q1 Mass (Da)	Q3 Mass (Da)	RT (min)	Param	Start	Stop	ID
317.2	167.1	16.1	CE	-19	-19	11-HEPE
				CXP	-12	-12
Q1 Mass (Da)	Q3 Mass (Da)	RT (min)	Param	Start	Stop	ID
317.2	115.1	17.3	CE	-18	-18	5-HEPE
				CXP	-12	-12
Q1 Mass (Da)	Q3 Mass (Da)	RT (min)	Param	Start	Stop	ID
319.2	219.1	17.2	CE	-19	-19	15-HETE
				CXP	-12	-12
Q1 Mass (Da)	Q3 Mass (Da)	RT (min)	Param	Start	Stop	ID
319.2	179.1	17.4	CE	-21	-21	12-HETE
				CXP	-12	-12
Q1 Mass (Da)	Q3 Mass (Da)	RT (min)	Param	Start	Stop	ID
319.2	167.1	17.3	CE	-21	-21	11-HETE
				CXP	-12	-12
Q1 Mass (Da)	Q3 Mass (Da)	RT (min)	Param	Start	Stop	ID
319.2	115.1	17.5	CE	-21	-21	5-HETE
				CXP	-12	-12
Q1 Mass (Da)	Q3 Mass (Da)	RT (min)	Param	Start	Stop	ID
303.3	259.1	18.5	CE	-16	-16	AA
				CXP	-18	-18
Q1 Mass (Da)	Q3 Mass (Da)	RT (min)	Param	Start	Stop	ID
301.3	257.1	17.9	CE	-16	-16	EPA
				CXP	-18	-18
Q1 Mass (Da)	Q3 Mass (Da)	RT (min)	Param	Start	Stop	ID
327.3	283.1	18.5	CE	-16	-16	DHA
				CXP	-18	-18
Q1 Mass (Da)	Q3 Mass (Da)	RT (min)	Param	Start	Stop	ID
329.3	285.1	19	CE	-16	-16	DPA
				CXP	-18	-18
Q1 Mass (Da)	Q3 Mass (Da)	RT (min)	Param	Start	Stop	ID
306	221	0.6	CE	-16	-16	ignore
				CXP	-18	-18
Q1 Mass (Da)	Q3 Mass (Da)	RT (min)	Param	Start	Stop	ID
323.2	235.1	11.3	CE	-20	-20	Beta Ox LXA4
				CXP	-13	-13
Q1 Mass (Da)	Q3 Mass (Da)	RT (min)	Param	Start	Stop	ID
325.2	237.1	11.3	CE	-20	-20	d2 Beta Ox LXA4
				CXP	-13	-13
Parameter Table(Period 1 Experiment 1)
CUR:	25
CAD:	Medium
IS:	-4000
TEM:	500
GS1:	45
GS2:	45
DP	-80
EP	-10
Period 1 Experiment 2:
----------------------------
Scan Type:	Enhanced Product Ion (EPI)
Polarity:	Negative
Scan Mode:	Profile
Ion Source:	Turbo Spray
# Scans to Sum:	1
Product Of:	30.00 Da
Resolution Q1:	Unit
Scan Rate:	10000 Da/s
Intensity Thres.:	0.00 cps
Settling Time:	0.0000 msec
MR Pause:	1.5000 msec
Q0 trapping:	No
MCA:	No
Center/Width:	No
LIT fill time:	1.00 msec
Dynamic Fill Time:	On
TIC Target	EMS Scan:	10.00 x1e7 cps.
TIC Target	ER Scan:	1.00 x1e7 cps.
TIC Target	EPI Scan:	10.00 x1e7 cps.
Max Fill	EMS Scan:	150.000 msec
Max Fill	ER Scan:	250.000 msec
Max Fill	EPI Scan:	250.000 msec
Min Fill	EMS Scan:	0.050 msec
Min Fill	ER Scan:	0.050 msec
Min Fill	EPI Scan:	0.050 msec
Default Fill	EMS Scan:	0.050 msec
Default Fill	ER Scan:	0.050 msec
Default Fill	EPI Scan:	1.000 msec
Q3 Entry Barrier:	8.00 V
Step Size:	0.12 Da
Start (Da)	Stop (Da)	Time (sec)	Param	Start	Stop
100	277.7	0.0178	AF3	2.2	2.57
	EXB	156.34	151.72
Start (Da)	Stop (Da)	Time (sec)	Param	Start	Stop
277.7	410	0.0132	AF3	2.57	2.85
	EXB	151.72	148.29
Parameter Table(Period 1 Experiment 2)
CUR:	25
CAD:	Medium
IS:	-4000
TEM:	500
GS1:	45
GS2:	45
DP	-80
EP	-10
CE	-22
CES	0
Resolution tables
Quad 1	Negative	Unit	Scan Speed = 10 Da/s
Last Modification Date Time: October 28, 2015 13:40:33
IE1	-1.1
Mass (Da)	Offset Value
44.998	-0.03
411.259	-0.12
585.385	-0.172
933.636	-0.275
1223.85	-0.34
Quad 3	Negative	Low	Scan Speed = 2000 Da/s
Last Modification Date Time: March 28, 2016 15:36:28
Mass (Da)	Offset Value
44.998	-0.34
411.259	-0.58
585.385	-0.71
933.636	-0.965
1223.85	-1.165
Quad 3	Negative	Unit	Scan Speed = 10 Da/s
Last Modification Date Time: October 28, 2015 13:55:23
IE3	-2
Mass (Da)	Offset Value
44.998	-0.035
411.259	-0.285
585.385	-0.405
933.636	-0.66
1223.85	-0.86
Calibration tables
Quad 1	Negative	Unit Resolution	Scan Speed = 10 Da/s
Last Modification Date Time: October 28, 2015 13:41:12
Mass (Da)	Dac Value
44.998	8105
411.259	75308
585.385	107274
933.636	171188
1223.85	224453
Quad 3	Negative	Unit Resolution	Scan Speed = 10 Da/s
Last Modification Date Time: October 28, 2015 13:56:10
Mass (Da)	Dac Value
44.998	8114
411.259	75396
585.385	107404
933.636	171399
1223.85	224736
Quad 3	Negative	Unit Resolution	Scan Speed = 2000 Da/s
Last Modification Date Time: October 28, 2015 14:05:29
Mass (Da)	Dac Value
44.998	8146
411.259	75447
585.385	107452
933.636	171464
1223.85	224799
Quad 3	Negative	Scan Speed = 10000 Da/s
Last Modification Date Time: March 03, 2015 16:34:46
Mass (Da)	Dac Value
112.985	24944
431.982	95343
601.978	132812
Instrument Parameters:
Detector Parameters (Negative):
CEM	2100
Keyed Text:
File was created with the software version: Analyst 1.6.2

## Sheet: Fig. 3b & Supplementary Fig 3
Figure 3b and Supplementary Figure 3
									The blots were analyzed and visualized using an Odyssey infrared imager (LI-COR Biosciences). The green line in one of the gel images is from overexposure. The original tiff-files of the scans using are attached. A 16% gel was used where on the bottom half inverted smile can appear sometimes even though bands in the upper half are rather horizontal. Please see below the 3 originals scans of the b…
	anti-15-LOX-1
	anti-5-LOX 1550 AK6
	anti-FLAP
